# Supplementary material for: Drug-Tolerant Mycobacterium tuberculosis Adopt Different Survival Strategies in Alveolar Macrophages of Patients with Pulmonary Tuberculosis
Source: Int J Mol Sci. 2023 Oct 6;24(19):14942. doi: 10.3390/ijms241914942 (PMC10573496; doi:10.3390/ijms241914942)
Supplement: Supplementary file 1 [file ijms-24-14942-s001.zip]

Archive with 1 entries (1 files):
- ijms-2587999-supplementary.pdf
